# Supplementary material for: Iron deficiency is related to lower muscle mass in community‐dwelling individuals and impairs myoblast proliferation
Source: J Cachexia Sarcopenia Muscle. 2023 Jun 30;14(4):1865–79. doi: 10.1002/jcsm.13277 (PMC10401536; doi:10.1002/jcsm.13277)
Supplement: Supplementary file 9 — Figure S8. Revigo TreeMap of Gene Ontology (GO) terms reflecting biological processes in which the differentially expressed genes under deferoxamine treatment in myoblasts (A) and myocytes (B) are involved. Each rectangle represents a GO term and related terms are combined into clusters with the same colour. The size of the rectangles represents the frequency of the GO term related to the differentially expressed genes as well as the P‐value. [file JCSM-14-1865-s003.zip]

Archive with 2 entries (2 files):
- Supplemental Figure 8a.png
- Supplemental Figure 8b.png
